# Supplementary material for: The bii4africa dataset of faunal and floral population intactness estimates across Africa’s major land uses
Source: Sci Data. 2024 Feb 12;11:191. doi: 10.1038/s41597-023-02832-6 (PMC10861571; doi:10.1038/s41597-023-02832-6)
Supplement: Supplementary file 3 — Supplementary Table 1 [file 41597_2023_2832_MOESM3_ESM.xlsx]

## Sheet: Sheet1
Supplementary Table 1. Broad taxonomic groups encompassing all sub-Saharan African terrestrial vertebrate (tetrapod) and vascular plant species, with rationale for how they were allocated into species response groups. Species response group codes link to those in the bii4africa dataset and the number of associated species is provided for vertebrates. An expert elicitation process was run for each…
Taxonomic groups	Species response groups	Species
Birds (Aves)		1970
Large, taxonomically unique species were considered first in the hierarchical classification: vultures and raptors (large and small), large terrestrial species (e.g., cranes) and waterbirds. Two additional wide-ranging response groups were added; aerial feeders (swifts and swallows) and opportunistic species that associate with anthropogenic influences and thrive in human-dominated landscapes. Th…	B1: Raptors and vultures large	50
	B2: Raptors small	48
	B3: Terrestrial ground birds	29
	B4: Waterbirds	158
	B5: Aerial feeders	65
	B6: Opportunistic species	57
	B7: Mediterranean	44
	B8: Arid	130
	B9: Forest interior	356
	B10: Forest edge	266
	B11: Woodland	232
	B12: Savanna cavity large	10
	B13: Savanna cavity small	64
	B14: Savanna ground	76
	B15: Savanna other	225
	B16: Grassland ground	97
	B17: Grassland other	63
Amphibians (Amphibia)		799
Experts emphasised the influence of breeding habitat in how amphibians respond to human-modified landscapes. Six groups were thus defined by the predominant habitat in which each species breeds.	HA1: Direct developers	138
	HA2: Permanent Stream (flowing) habitat breeders	189
	HA3: Ephemeral Stream (flowing) habitat breeders	9
	HA4: Permanent Swamp and Pond (still) habitat breeders	199
	HA5: Ephemeral Swamp and Pond (still) habitat breeders	239
	HA6: Seep/Spray Zone habitat breeders	14
	HA7: Plant/Tree hollow breeders	11
Reptiles (Reptilia)		1481
Habitat utilisation, taxonomy, and body size (in a hierarchical manner) influence likely responses of reptiles. First, species occupying strictly aquatic, fossorial, rupicolous, or arboreal habitats were allocated. Because of their derived life history traits, the remaining chelonians were allocated to their own group. Remaining species were allocated on the basis of taxonomy (snake vs lizard), b…	HR1: Aquatic reptiles	45
	HR2: Fossorial reptiles	390
	HR3: Rupicolous reptiles	221
	HR4: Arboreal reptiles	222
	HR5: Chelonians	9
	HR6: Lizard Small Specialist	178
	HR7: Lizard Small Generalist	129
	HR8: Lizard Large Specialist	17
	HR9: Lizard Large Generalist	18
	HR10: Snake Small Specialist	86
	HR11: Snake Small Generalist	123
	HR12: Snake Large Specialist	7
	HR13: Snake Large Generalist	36
Mammals – bats (Mammalia: Chiroptera)		214
Bats were grouped by their foraging strategy (clutter, edge or open environment insect foragers; fruit-eaters), their roosting location and degree of roost flexibility.	SMB1: Clutter forage, cave roost	42
	SMB2: Edge forage, cave roost	7
	SMB3: Fruit forage, cave roost	3
	SMB4: Clutter forage, flexible roost	22
	SMB5: Clutter forage, crevice roost	8
	SMB6: Edge forage, flexible roost	10
	SMB7: Open forage, flexible roost	34
	SMB8: Emballonurid	7
	SMB9: Edge forage, foliage roost	54
	SMB10: Fruit forage, foliage roost	27
Mammals – insectivores (Mammalia: Eulipotyphla, Macroscelidea, Afrosoricida)		205
Insectivores were grouped by a combination of taxonomy, size and stratum (aquatic, arboreal, fossorial, terrestrial).	SMI1: Hedgehogs	3
	SMI2: Sengis Small	14
	SMI3: Sengis Large	4
	SMI4: Ottershrews	3
	SMI5: Arboreal	16
	SMI6: Forest	39
	SMI7: Montane	57
	SMI8: Savanna	45
	SMI9: Fossorial	24
Mammals – rodents, rabbits, hyraxes (Mammalia: Rodentia, Lagomorpha, Hyracoidea)		426
Rodents were grouped based on a combination of their taxonomy, habitat preference (arid, forest, montane, savanna/grassland, wetland), size, diet (herbivorous, granivorous, generalist), stratum (aquatic, arboreal, fossorial, rupicolous, terrestrial) and habit (diurnal, nocturnal).	SMR1: Spiny	4
	SMR2: Wetland Large	2
	SMR3: Montane	60
	SMR4: Forest Small Arboreal	53
	SMR5: Savanna Small Arboreal	4
	SMR6: Arboreal Large	34
	SMR7: Terrestrial Large Diurnal	12
	SMR8: Terrestrial Large Nocturnal	18
	SMR9: Rocks	20
	SMR10: Aquatic	2
	SMR11: Wetland Small	15
	SMR12: Fossorial	24
	SMR13: Granivores Small	17
	SMR14: Generalist Forest Small	32
	SMR15: Generalist Savanna Small	81
	SMR16: Arid	48
Mammals – small carnivores, aardvark, pangolins (Mammalia: Carnivora <20kg, Tubulidentata, Pholidota)		70
Small carnivores were grouped based on one or a combination of: range size (especially when restricted vs large); stratum exploited (arboreal, terrestrial, aquatic); habitat(s) used (notably to differentiate forest, savanna, and rocky); diet (particularly for highly specialised vs omnivorous species); foraging socio-ecology (solitary vs social); body size; and taxonomic affiliation. Five non-carn…	SC1: Aardvark	1
	SC2: Arboreal pangolins	2
	SC3: Terrestrial pangolins	2
	SC4: Myrmecophagous carnivores	2
	SC5: Ethiopian wolf	1
	SC6: "Rupicolous" mongooses	2
	SC7: Terrestrial forest carnivores	10
	SC8: "Generalist" small carnivores	8
	SC9: Solitary "savanna" mongooses	3
	SC10: Social "savanna" mongooses	6
	SC11: "Small" felids	4
	SC12: Canids	5
	SC13: Generalist mesocarnivores	2
	SC14: "Arboreal" forest carnivores	11
	SC15: Generalist genets	7
	SC16: Aquatic small carnivores	4
Mammals – large carnivores (Mammalia: Carnivora ≥20kg)		7
The elicitation was done at species level; no response groups were provided.	LC1: Cheetah	1
	LC2: Spotted hyena	1
	LC3: Brown hyena	1
	LC4: Striped hyena	1
	LC5: Wild dog	1
	LC6: Lion	1
	LC7: Leopard	1
Mammals – large herbivores (Mammalia: Cetartiodactyla, Perissodactyla, Proboscidea)		95
The elicitation was done at species level; with each large mammal herbivore species also allocated into a response group based on diet and body size, with sociality, habitat, movement and taxonomic groupings also considered.	LH1(A-E): Megaherbivores	5
	LH2(A-L): Social mobile water-dependent grazers	12
	LH3(A-I): Family group grazers	9
	LH4(A-C): Semi-arid equids	3
	LH5(A-E): Migratory mixed feeders	5
	LH6(A-B): Mixed social	2
	LH7(A-I): Arid family gazelles	9
	LH8(A-F): Suids+	6
	LH9(A-K): Small non-social browser/mixed - open	11
	LH10(A-V): Small non-social browser/frugivores - closed	22
	LH11(A-D): Montane associated	4
	LH12(A-G): Large browsers	7
Mammals – primates (Mammalia: Primates)		106
Primates were grouped using a combination of habitat (primary/secondary rainforest, woodland/savanna, grassland, generalist found in moist and more arid forests/woodlands); stratum (strictly arboreal, semi-terrestrial, terrestrial); and diet (omnivorous, specialist).	PR1: Rainforest: insecti-/gummi-/foli-/herbivorous	33
	PR2: Rainforest: omni-/frugivorous	50
	PR3: Woodland: arboreal, frugivorous	4
	PR4: Woodland: semi-terrestrial, omnivorous	14
	PR5: Geladas	1
	PR6: Generalists: arboreal/semi-terrestrial, omni-/folivorous	4
Vascular plants – graminoids, forbs, trees and shrubs		~45,000
Plants were first differentiated by growth form: graminoids (grasses, sedges, rushes); forbs (herbaceous annuals and perennials, geophytes, geoxyles, tubers, herbaceous climbers, dwarf shrubs, succulents, suffrutices); and trees and shrubs (including woody lianas and epiphytes). Within each of these broad groups, plants were grouped based on an assembly of traits that facilitate survival by avoid…	PLG1: Graminoids: Grazing lawns (high palatability)
	PLG2: Graminoids: Grazing resistors (low palatability)
	PLG3: Graminoids: Generalist tolerators (resprouting/flexible growth forms)
	PLG4: Graminoids: Fire promoters (fast regrowth, strong light competitors)
	PLG5: Graminoids: Fire resistors (fire survival traits, meristem protectors)
	PLG6: Graminoids: Sparse annuals (generalist avoiders)
	PLG7: Graminoids: Bamboo (generalist avoiders)
	PLG8: Graminoids: Shade tolerant (forest grasses)
	PLF1: Forbs: Forb lawns ('ground covers')
	PLF2: Forbs: Herbivory resistors (moderate/high palatability)
	PLF3: Forbs: Herbivory avoiders (unpalatable weedy perennials)
	PLF4: Forbs: Fire resistors (flammable dwarf shrubs)
	PLF5: Forbs: Fire tolerators - USO (resprouters, unpalatable)
	PLF6: Forbs: Generalist tolerators - USO (resprouters)
	PLF7: Forbs: Generalist tolerators (resprouting/flexible growth forms)
	PLF8: Forbs: Weedy annuals (unpalatable, population-level tolerators)
	PLF9: Forbs: Palatable annuals (population-level tolerators)
	PLF10: Forbs: Succulent dwarf shrubs
	PLF11: Forbs: Finger/dwarf succulents
	PLF12: Forbs: Nutrient specialists
	PLF13: Forbs: Herbaceous climbers
	PLF14: Forbs: Shade-tolerant
	PLT1: Trees and shrubs: Shade-tolerant
	PLT2: Trees and shrubs: Forest margin trees
	PLT3: Trees and shrubs: Fire resistant (fire survival traits)
	PLT4: Trees and shrubs: Fire embracers/promoters
	PLT5: Trees and shrubs: Generalist tolerators
	PLT6: Trees and shrubs: Browsing resistors (moderate/high palatability)
	PLT7: Trees and shrubs: Browsing avoiders (unpalatable; chemically defended)
	PLT8: Trees and shrubs: Fruit trees
	PLT9: Trees and shrubs: Epiphytes
	PLT10: Trees and shrubs: Swamp/flooded forest trees (incl. peatlands)
	PLT11: Trees and shrubs: Woody climbers; lianas
